# Supplementary material for: Mixed tin-lead perovskites with balanced crystallization and oxidation barrier for all-perovskite tandem solar cells
Source: Nat Commun. 2024 Mar 14;15:2324. doi: 10.1038/s41467-024-46679-w (PMC10940575; doi:10.1038/s41467-024-46679-w)
Supplement: Supplementary file 4 — Source Data [file 41467_2024_46679_MOESM4_ESM.xlsx]

## Sheet: Fig. 3b
	control	target
[Volt (V)]	[J (mA/cm^2)]	[J (mA/cm^2)]
-0.1	30.768	32.273
-0.08	30.7888	32.3302
-0.06	30.8198	32.3788
-0.04	30.862	32.3731
-0.02	30.9126	32.3285
0	30.8426	32.3392
0.02	30.7277	32.4219
0.04	30.6964	32.3842
0.06	30.6562	32.4269
0.08	30.8259	32.4347
0.1	30.8006	32.3651
0.12	30.7663	32.387
0.14	30.7893	32.4027
0.16	30.7914	32.3849
0.18	30.8008	32.4678
0.2	30.8147	32.4182
0.22	30.7399	32.391
0.24	30.7655	32.38
0.26	30.7414	32.3945
0.28	30.6985	32.4166
0.3	30.6574	32.3814
0.32	30.7385	32.3415
0.34	30.6632	32.3026
0.36	30.6345	32.3243
0.38	30.5761	32.2962
0.4	30.5586	32.4185
0.42	30.5465	32.3398
0.44	30.5144	32.3478
0.46	30.5179	32.3725
0.48	30.4919	32.2012
0.5	30.4903	32.2114
0.52	30.4405	32.3317
0.54	30.4085	32.3563
0.56	30.3519	32.3821
0.58	30.3091	32.3862
0.6	30.2351	32.2713
0.62	30.1186	32.1949
0.64	30.0179	32.0782
0.66	29.749	31.9116
0.68	29.3186	31.7402
0.7	28.7125	31.5029
0.72	27.7314	31.0021
0.74	26.1393	30.3245
0.76	23.7188	29.0606
0.78	19.7469	27.2874
0.8	14.0226	24.7713
0.82	6.20222	20.6753
0.84	-3.89692	14.5933
0.86	-16.1918	6.45814
0.88	-30.3401	-4.09051
0.9	-46.1465	-16.9186
0.92	-63.2893	-31.5153
0.94	-81.5806	-47.7337
0.96	-100.829	-65.3309
0.98	-120.858	-83.9392
1	-141.607	-103.439

## Sheet: Fig. 3c
control (%)	target (%)
19.9191	22.7009
19.6759	22.1661
19.5637	22.6415
19.7549	22.6316
20.0828	22.6113
19.9236	21.6998
19.6399	22.8032
19.9416	22.8363
19.6417	21.7729
19.4883	23.2986
20.026	22.5951
19.2467	22.1363
20.4936	22.8655
20.8265	22.6937
19.7889	22.4044
20.2164	22.9675
20.3287	22.9749
19.862	22.6027
20.0292	22.9443
19.8717	22.674
20.179	21.1052
20.6551	22.7009
19.784	22.1661
19.8088	22.6415

## Sheet: Fig. 3d
	forward	reverse
[Volt (V)]	[J (mA/cm^2)]	[J (mA/cm^2)]
-0.1	33.3343	33.0199
-0.08	33.4106	33.0287
-0.06	33.2394	33.0279
-0.04	33.1914	33.0202
-0.02	33.2649	32.8553
0	33.0736	32.925
0.02	33.0644	32.9708
0.04	33.004	32.8871
0.06	32.9247	32.9694
0.08	32.9698	32.9906
0.1	32.971	32.9571
0.12	32.9616	33.0099
0.14	32.791	32.9331
0.16	32.6945	32.8595
0.18	32.6528	32.9173
0.2	32.62	32.8937
0.22	32.8118	32.8665
0.24	32.713	33.0065
0.26	32.6446	32.8991
0.28	32.7118	32.968
0.3	32.6446	32.9632
0.32	32.6739	32.9092
0.34	32.6857	32.8864
0.36	32.7136	32.8964
0.38	32.7108	32.855
0.4	32.6428	32.9006
0.42	32.611	32.9278
0.44	32.6903	32.9247
0.46	32.7412	32.9937
0.48	32.7184	32.8824
0.5	32.7219	32.7912
0.52	32.6658	32.712
0.54	32.6678	32.697
0.56	32.5767	32.7222
0.58	32.4624	32.8443
0.6	32.4581	32.8081
0.62	32.4382	32.7188
0.64	32.3651	32.5058
0.66	32.3249	32.6482
0.68	32.12	32.3862
0.7	31.9511	32.2866
0.72	31.6311	32.005
0.74	31.0543	31.4901
0.76	30.1096	30.7737
0.78	28.4474	29.4995
0.8	26.0088	27.3128
0.82	22.3078	24.0005
0.84	16.8936	18.8732
0.86	9.84498	11.6116
0.88	1.18261	1.87738
0.9	-10.2992	-10.1421
0.92	-23.884	-24.4618
0.94	-39.6456	-40.4401
0.96	-56.8849	-57.9345
0.98	-75.3293	-76.5915
1	-94.8463	-96.193

## Sheet: Fig. 3e
time (s)	PCE
1	23.492
2	23.4746
3	23.4263
4	23.4658
5	23.3286
6	23.4089
7	23.4163
8	23.4087
9	23.3784
10	23.2903
11	23.3341
12	23.3299
13	23.3153
14	23.2547
15	23.3012
16	23.3362
17	23.215
18	23.3168
19	23.2603
20	23.2929
21	23.2235
22	23.279
23	23.2424
24	23.2858
25	23.26
26	23.3074
27	23.2334
28	23.3511
29	23.2462
30	23.286
31	23.2931
32	23.2489
33	23.2033
34	23.2224
35	23.3055
36	23.2454
37	23.2387
38	23.3461
39	23.2124
40	23.1895
41	23.3119
42	23.3045
43	23.1716
44	23.2744
45	23.2904
46	23.2096
47	23.2057
48	23.2519
49	23.1972
50	23.0905
51	23.2598
52	23.2432
53	23.2772
54	23.2929
55	23.16
56	23.261
57	23.2311
58	23.1927
59	23.2545
60	23.2029
61	23.3056
62	23.2325
63	23.2456
64	23.1711
65	23.2327
66	23.1684
67	23.2168
68	23.2223
69	23.0645
70	23.1637
71	23.1298
72	23.2493
73	23.1153
74	23.1547
75	23.165
76	23.1606
77	23.1743
78	23.0996
79	23.2009
80	23.2465
81	23.1602
82	23.1074

## Sheet: Fig. 3f
wavelength (nm)	EQE (%)
300	0
305	7.27
310	13.41
315	21.32
320	29.9
325	38.54
330	45.57
335	52.04
340	56.93
345	60.35
350	64
355	66.19
360	67.82
365	71.45
370	73.5
375	75.92
380	76.58
385	77.43
390	78.28
395	78.58
400	79.48
405	79.66
410	80.1
415	82.04
420	83.56
425	84.47
430	85.63
435	86.22
440	86.25
445	86.97
450	86.88
455	86.82
460	86.53
465	86.28
470	86.17
475	85.67
480	85.57
485	85.09
490	84.97
495	84.83
500	84.57
505	83.87
510	83.87
515	83.55
520	82.91
525	83.14
530	82.57
535	82.09
540	81.76
545	81.91
550	81.85
555	81.44
560	81.37
565	81.29
570	81.48
575	81.74
580	81.82
585	82.15
590	82.28
595	82.59
600	82.88
605	82.94
610	83.5
615	83.5
620	84.15
625	84.4
630	85.01
635	85.45
640	85.48
645	86.05
650	86.59
655	86.74
660	86.92
665	87.47
670	87.77
675	87.94
680	88.02
685	88.64
690	88.52
695	89.17
700	89.44
705	89.37
710	90.14
715	90.11
720	90.26
725	90.66
730	90.7
735	90.44
740	90.89
745	90.71
750	90.69
755	90.87
760	90.86
765	90.31
770	90.99
775	91.7
780	90.77
785	91.09
790	91.19
795	90.97
800	91.27
805	90.92
810	91.15
815	90.65
820	89.32
825	88.81
830	90.35
835	90.53
840	89.93
845	90.66
850	89.98
855	89.03
860	88.04
865	87.17
870	86.7
875	85.96
880	84.94
885	85.74
890	86.21
895	84.7
900	84.6
905	83.36
910	84.25
915	83.07
920	82.85
925	84.07
930	82.95
935	80.97
940	79.25
945	78.26
950	76.95
955	75.56
960	74.24
965	71.21
970	66.78
975	62.34
980	54.82
985	52.45
990	46.44
995	37.44
1000	33.41
1005	26.19
1010	19.81
1015	14.19
1020	10.98
1025	7.9
1030	5.7
1035	4.42
1040	0
1045	0
1050	0
1055	0
1060	0
1065	0
1070	0
1075	0
1080	0
1085	0
1090	0
1095	0
1100	0

## Sheet: Fig. 4c
	Forward	Reverse
[Volt (V)]	[J (mA/cm^2)]	[J (mA/cm^2)]
-0.1	16.6015	16.4497
-0.08	16.5659	16.4627
-0.06	16.5644	16.4307
-0.04	16.498	16.4393
-0.02	16.456	16.4756
0	16.5061	16.476
0.02	16.5362	16.4294
0.04	16.5289	16.4297
0.06	16.4915	16.4222
0.08	16.474	16.4162
0.1	16.4839	16.3971
0.12	16.4852	16.4024
0.14	16.4688	16.3699
0.16	16.4172	16.3667
0.18	16.3882	16.3751
0.2	16.4487	16.3697
0.22	16.4649	16.3698
0.24	16.4497	16.3356
0.26	16.4014	16.3565
0.28	16.3732	16.3684
0.3	16.397	16.3829
0.32	16.4484	16.3334
0.34	16.4053	16.3282
0.36	16.3838	16.3095
0.38	16.4064	16.3326
0.4	16.4361	16.3371
0.42	16.4583	16.3249
0.44	16.3793	16.2839
0.46	16.3316	16.295
0.48	16.3828	16.3151
0.5	16.4034	16.318
0.52	16.4004	16.3032
0.54	16.374	16.2624
0.56	16.336	16.2744
0.58	16.3374	16.2875
0.6	16.3851	16.3053
0.62	16.3746	16.2983
0.64	16.3409	16.2387
0.66	16.2841	16.2451
0.68	16.2893	16.2373
0.7	16.3365	16.2678
0.72	16.3682	16.2393
0.74	16.3427	16.2195
0.76	16.3221	16.2208
0.78	16.2975	16.1933
0.8	16.3049	16.205
0.82	16.2772	16.2289
0.84	16.2405	16.2062
0.86	16.2192	16.1721
0.88	16.2542	16.1908
0.9	16.2774	16.1913
0.92	16.3027	16.2025
0.94	16.2644	16.1762
0.96	16.2451	16.1602
0.98	16.2326	16.1695
1	16.2421	16.2095
1.02	16.2658	16.2143
1.04	16.2394	16.1849
1.06	16.1891	16.138
1.08	16.1937	16.1167
1.1	16.2028	16.1655
1.12	16.1698	16.1611
1.14	16.172	16.1149
1.16	16.1951	16.0775
1.18	16.2354	16.0775
1.2	16.1935	16.08
1.22	16.1097	16.0586
1.24	16.0826	16.087
1.26	16.145	16.0608
1.28	16.1616	16.0522
1.3	16.1091	16.047
1.32	16.0436	16.0391
1.34	16.055	16.0605
1.36	16.0986	16.0257
1.38	16.0989	16.0198
1.4	16.0551	15.9911
1.42	16.0359	16.0034
1.44	16.0117	15.9751
1.46	16.0107	15.9496
1.48	16.0091	15.9417
1.5	15.9763	15.9174
1.52	15.9323	15.9259
1.54	15.9268	15.9384
1.56	15.9516	15.9125
1.58	15.9665	15.8798
1.6	15.9289	15.8761
1.62	15.84	15.8564
1.64	15.7705	15.8028
1.66	15.7955	15.763
1.68	15.7362	15.7878
1.7	15.6929	15.7536
1.72	15.6718	15.7015
1.74	15.6317	15.653
1.76	15.5551	15.5908
1.78	15.4415	15.5476
1.8	15.294	15.4675
1.82	15.0679	15.3412
1.84	14.807	15.1926
1.86	14.4931	14.9819
1.88	14.2194	14.8248
1.9	13.6141	14.5033
1.92	12.9244	14.145
1.94	12.1164	13.7116
1.96	11.1073	13.0777
1.98	9.88226	12.3232
2	8.40401	11.3444
2.02	6.71295	10.2381
2.04	4.63312	8.77791
2.06	2.34419	7.03644
2.08	0.91268	4.84431
2.1	-1.78703	2.13356
2.12	-5.51283	-0.75406
2.14	-9.47431	-4.09049
2.16	-13.8443	-8.27764
2.18	-17.6327	-13.3178
2.2	-23.0511	-19.252

## Sheet: Fig. 4d
time (s)	PCE (%)
1	28.7837
2	28.1444
3	28.0427
4	28.1255
5	28.1831
6	28.0995
7	28.1196
8	28.0656
9	28.1134
10	28.0424
11	28.1157
12	28.1247
13	28.187
14	28.1668
15	28.2339
16	28.216
17	28.1565
18	28.0922
19	28.2474
20	28.1888
21	28.1111
22	28.1226
23	28.1038
24	28.1815
25	28.1715
26	28.2743
27	28.2304
28	28.2087
29	28.117
30	28.2339
31	28.2741
32	28.1999
33	28.2135
34	28.217
35	28.2652
36	28.1928
37	28.2356
38	28.3072
39	28.2252
40	28.1843
41	28.1126
42	28.2308
43	28.0619
44	28.223
45	28.1584
46	28.2528
47	28.2331
48	28.2318
49	28.2025
50	28.1662
51	28.1806
52	28.1438
53	28.1801
54	28.1714
55	28.1426
56	28.2277
57	28.2408
58	28.3111
59	28.2264
60	28.1798
61	28.1795
62	28.2086
63	28.08
64	28.2377
65	28.2662
66	28.2169
67	28.2028
68	28.1803
69	28.2262
70	28.1689
71	28.2187
72	28.1801
73	28.1431
74	28.1338
75	28.2395
76	28.1983
77	28.1524
78	28.1962
79	28.118
80	28.1291
81	28.1544
82	28.2006
83	28.2021
84	28.214
85	28.167
86	28.1958
87	28.1122
88	28.0952
89	28.0287
90	28.0733
91	28.1557
92	28.1524
93	28.1829
94	28.2045
